# Supplementary material for: CIGB-258, a Potential Novel Approach to Treat Sepsis-like Hyperinflammation, Reduces Gastrointestinal Hemorrhage in Zebrafish Exposed to Carboxymethyllysine and Ethanol
Source: Pharmaceuticals (Basel). 2026 Mar 20;19(3):510. doi: 10.3390/ph19030510 (PMC13029758; doi:10.3390/ph19030510)
Supplement: Supplementary file 1 [file pharmaceuticals-19-00510-s001.zip]

Archive with 8 entries (7 files):
- pharmaceuticals-4161457-supplementary/
- pharmaceuticals-4161457-supplementary/1. PBS.mp4
- pharmaceuticals-4161457-supplementary/2. PBS+EtOH.mp4
- pharmaceuticals-4161457-supplementary/3. PBS+CML.mp4
- pharmaceuticals-4161457-supplementary/4. PBS+EtOH+CML.mp4
- pharmaceuticals-4161457-supplementary/5. PBS+EtOH+CML+CIGB-258.mp4
- pharmaceuticals-4161457-supplementary/6. PBS + CIGB-258.mp4
- pharmaceuticals-4161457-supplementary/Supplementary Material-pharmaceuticals.pdf
